# Supplementary material for: Comprehensive genomics in androgen receptor-dependent castration-resistant prostate cancer identifies an adaptation pathway mediated by opioid receptor kappa 1
Source: Commun Biol. 2022 Apr 1;5:299. doi: 10.1038/s42003-022-03227-w (PMC8976065; doi:10.1038/s42003-022-03227-w)
Supplement: Supplementary file 7 — Supplementary Data S5 [file 42003_2022_3227_MOESM7_ESM.xlsx]

## Sheet: Table_S4_Primers
Supplementary data S5. List of primers used in the present study
Primers for ChIP-PCR validation (qPCR)
Primer Name		Sequence (5'-3')
KLK3 enhancer	Fw	TGGGACAACTTGCAAACCTG
	Rv	CCAGAGTAGGTCTGTTTTCAATCCA
OPRK1-a	Fw	TGCCATGACTAATTCCCAGCA
	Rv	GGCAATTTCCTGAGGGCACAC
OPRK1-b	Fw	TCAGGGGGAAAAAGAGGGAAT
	Rv	AGGATAATGCCAGGAGCAGCA
GAPDH promoter (NTC locus)	Fw	ATGGTTGCCACTGGGGATCT
	Rv	TGCCAAAGCCTAGGGGAAGA
Primers for qRT-PCR
Primer Name		Sequence (5'-3')
AR full length	Fw	CCTGGCTTCCGCAACTTACAC
	Rv	GGACTTGTGCATGCGGTACTCA
ARV1	Fw	CCATCTTGTCGTCTTCGGAAATGTTATGAAGC
	Rv	CTGTTGTGGATGAGCAGCTGAGAGTCT
ARV7	Fw	CCATCTTGTCGTCTTCGGAAATGTTATGAAGC
	Rv	TTTGAATGAGGCAAGTCAGCCTTTCT
KLK3	Fw	CACAGCCTGTTTCATCCTGA
	Rv	AGGTCCATGACCTTCACAGC
GAPDH	Fw	GAAGGTGAAGGTCGGAGTC
	Rv	GAAGATGGTGATGGGATTTC
TRPA1	Fw	ATGGACAGCTTGGTTACCTCCAC
	Rv	CAGCACTCTGCTGGTTTGTATGAA
CP	Fw	CTCAGCTGTCAGAATCT
	Rv	GTAGTGTCTAACATGCTTCCC
CLSTN2	Fw	TACATCACATCCGCTACCGC
	Rv	GCTTGGGACCACTGAACTGT
MGLL	Fw	CTCATTTCGCCTCTGGTTCTTG
	Rv	GTGAGACGGCATTCAGCAGTTG
OPRK1	Fw	TCGTGATCATCCGATACACAAAGA
	Rv	CATCCCCAAAAGGCCAGGAA
NMNAT2	Fw	GGCACCGTCTCATCATGTGTCAG
	Rv	CCCAAGATCTTGGCTGCAGTG
ROBO1	Fw	GCATCGCTGGAAGTAGCCATACT
	Rv	CATGAAATGGTGGGCTCAGGAT
STARD4	Fw	ACGTCCTTGCTTCACCTCAG
	Rv	CGTTTTCTTAGCAACTCGCCA
FAS	Fw	TGAAGGACATGGCTTAGAAGTG
	Rv	GGTGCAAGGGTCACAGTGTT
FBN1	Fw	GAATCTGTGAAGGGGGTGAA
	Rv	GGGCGAACATCTATGCATCT
IL8	Fw	TTTTGCCAAGGAGTGCTAAAGA
	Rv	AACCCTCTGCACCCAGTTTTC
LAMC2	Fw	TTTAGCTCAGCCCAACGACT
	Rv	CTGTGATCCGTAGACCAGCA
MMP7	Fw	GTCTCTGGACGGCAGCTATG
	Rv	GATAGTCCTGAGCCTGTTCCC
SERINC5	Fw	ATCGAGTTCTGACGCTCTGC
	Rv	GCTCTTCAGTGTCCTCTCCAC
Primers for AR copy number analysis (qPCR)
Primer Name		Sequence(5'-3')
exon1	Fw	TGGATGGATAGCTACTCCGG
	Rv	TTTACCCTGCTGAGCTCTCC
exon2	Fw	GTGGAAGCTGCAAGGTCTTC
	Rv	TATTTGATAGGGCCTTGCCA
exon2b	Fw	CCTCCTCTGTTCCAAACAGG
	Rv	TTCTGTCAGTCCCATTGGTG
exon3	Fw	TGTCCATCTTGTCGTCTTCG
	Rv	TGTGTCTAGAGCATGGCTGG
CE3	Fw	GCAATTGCAAGCATCTCAAA
	Rv	CAACCCCAACGTCAAAGTCT
exon8	Fw	CACCTCCTTGTCAACCCTGT
	Rv	GAAAGGATCTTGGGCACTTG
