# Supplementary material for: Comprehensive genomics in androgen receptor-dependent castration-resistant prostate cancer identifies an adaptation pathway mediated by opioid receptor kappa 1
Source: Commun Biol. 2022 Apr 1;5:299. doi: 10.1038/s42003-022-03227-w (PMC8976065; doi:10.1038/s42003-022-03227-w)
Supplement: Supplementary file 8 — Supplementary Data S6 [file 42003_2022_3227_MOESM8_ESM.xlsx]

## Sheet: Table_S5_siRNAs
Supplementary data S6. List of siRNA oligos used in the present study
Name	Company	Type of siRNA	ID/Name
AR#1	Invitrogen	Stealth RNAi	HSS100619
AR#2	Invitrogen	Stealth RNAi	HSS179972
NTC#2	Invitrogen	Stealth RNAi	Negative Control, Med GC
OPRK1#1	Invitrogen	Silencer Select	s9865
OPRK1#2	Invitrogen	Silencer Select	s9866
MGLL#1	Invitrogen	Silencer Select	s22379
MGLL#2	Invitrogen	Silencer Select	s22381
TRPA1#1	Invitrogen	Silencer Select	s17148
TRPA1#2	Invitrogen	Silencer Select	s17149
NMNAT2#1	Invitrogen	Silencer Select	s22932
NMNAT2#2	Invitrogen	Silencer Select	s22934
CLSTN2#1	Invitrogen	Silencer Select	s34404
CLSTN2#2	Invitrogen	Silencer Select	s34405
NTC#1	Invitrogen	Silencer Select	Negative Control No. 1
